# Supplementary material for: Driving Spray Drying towards Better Yield: Tackling a Problem That Sticks Around
Source: Pharmaceutics. 2023 Aug 14;15(8):2137. doi: 10.3390/pharmaceutics15082137 (PMC10459734; doi:10.3390/pharmaceutics15082137)
Supplement: Supplementary file 1 [file pharmaceutics-15-02137-s001.zip]

Archive with 1 entries (1 files):
- pharmaceutics-2506045-supplementary.pdf
